# Supplementary material for: Mouse Mammary Tumour Virus (MMTV) in Human Breast Cancer—The Value of Bradford Hill Criteria
Source: Viruses. 2022 Mar 30;14(4):721. doi: 10.3390/v14040721 (PMC9028876; doi:10.3390/v14040721)
Supplement: Supplementary file 1 [file viruses-14-00721-s001.zip]

Archive with 1 entries (1 files):
- viruses-1607698-supplementary.pdf
